# Supplementary material for: Polymorphisms in nitric oxide synthase and endothelin genes among children with obstructive sleep apnea
Source: BMC Med Genomics. 2013 Sep 6;6:29. doi: 10.1186/1755-8794-6-29 (PMC3844410; doi:10.1186/1755-8794-6-29)
Supplement: Additional file 1: Table S1 — List of single nucleotide polymorphisms (SNPs) of NOS and EDN genes. [file 1755-8794-6-29-S1.xlsx]

## Sheet: S Table1.
Supplementary Table 1: List of single nucleotide polymorphisms (SNPs) of NOS and EDN genes.
Gene	SNP no.	Alleles	Chr.	Chr. position	Location	MAF%	SNP type
NOS1	rs9658535	A/G	12	117657610	Intron	9	Transition substitution
	rs7960451	C/T	12	117673242	Intron	9	Transition substitution
	rs4767524	C/G	12	117700705	Intron	42	Transversion substitution
	rs2293050	A/G	12	117718822	Intron	42	Transition substitution
	rs10744891	G/T	12	117722341	Intron	43	Transversion substitution
	rs9658354	A/T	12	117724225	Intron	42	Transversion substitution
	rs2139733	A/T	12	117726742	Intron	42	Transversion substitution
	rs1520810	A/T	12	117765189	Intron	32	Transversion substitution
	rs471871	A/T	12	117765518	Intron	39	Transversion substitution
	rs528558	A/G	12	117767307	Intron	31	Transition substitution
	rs816296	A/C	12	117770744	Intron	28	Transversion substitution
	rs579604	C/T	12	117773184	Intron	22	Transition substitution
	rs1552227	C/T	12	117779035	Intron	23	Transition substitution
	rs17509231	C/T	12	117794323	Intron	8	Transition substitution
	rs3782221	A/G	12	117795881	Intron	32	Transition substitution
NOS3	rs1800780	A/G	7	150698879	Intron	41	Transition substitution
EDN1	rs1014505	C/G	6	12286114	Intergenic	28.9	Transversion substitution
	rs2070698	C/T	6	12291112	Intron	44.9	Transition substitution
	rs2248580	A/C	6	12291982	Intron	44.1	Transversion substitution
	rs2070699	G/T	6	12292772	Intron	40.1	Transversion substitution
EDN2	rs11210273	C/T	1	41947744	Intron	6	Transition substitution
EDN3	rs6064764	C/T	20	57884251	Intron	16.9	Transition substitution
